# Supplementary material for: Body Fluid Identification in Samples Collected after Intimate and Social Contact: A Comparison of Two mRNA Profiling Methods and the Additional Information Gained by cSNP Genotypes
Source: Genes (Basel). 2023 Mar 3;14(3):636. doi: 10.3390/genes14030636 (PMC10048544; doi:10.3390/genes14030636)
Supplement: Supplementary file 1 [file genes-14-00636-s001.zip › Supplementary File S3.xlsx]

## Sheet: Notes
Dataset: Comparing CE and MPS method. The DNA dataset are available in Supplementary material in paper: https://doi.org/10.1016/j.fsigen.2022.102750
Supplementary File S3: Dataset MPS vs CE methods
Notes - Explanation of variables in data sheet
POI: Person of interest (female partner).
Time_point: Time between intimate contact and sample collection. “Non-intimate” refers to samples collected after non-intimate contact.
S_type: Sample location
DNA_quant: DNA concentration in ng/uL.
Input vol PCR: Volume of DNA extraction to PCR reaction, e.g. 4 = 4 ul DNA extract into PCR; 1:10 – 5 = 5 uL of diluted 1:10 DNA extract.
DNA_STR_profile: full single source profile ("Single profile") or DNA mixture ("Mixture")
POI_det: Positive finding, i.e. 1 = LR above 10 000, 0= LR less than 10 000
Ave_rfu_POI: Adjusted RFU values per locus for POI quantified by Average RFU per locus (Ave_rfu_loci) x Mixture proportion (MxProp) x dilution factor (Dil_fac)
NOC: number of contributors in DNA profile used in LR calculation.
RNA_quant: : RNA concentration in ng/uL.
uL_RNA_to_RT: volume of RNA extraction to cDNA synthesis (maximum 12 uL)
"Body fluid"_CE or"Body fluid"_MPS: Positive (Pos), Negative (Neg) or Sporadic (only CE) test result on the CE/ MPS method.
A positive test result on the CE method required minimum 50% of the body fluid markers observered (3 replicates)

## Sheet: Results
Participants	Time_point	S_type	DNA_quant	input vol PCR	DNA_STR_profile	POI_det	Ave_rfu_POI	NOC	RNA_quant	uL_RNA_to_RT	Vaginal_mucosa_CE	Blood_CE	Semen_CE	Saliva_CE	Menstrual_blood_CE	Nasal_CE	Vaginal_mucosa_MPS	Semen_MPS	Blood_MPS	Menstrual_blood_MPS	Saliva_MPS	Skin_MPS
A1	0	Fingernail swabs	2.1067	1:10-5	Single profile	1	235136	1	2.1	12	Pos	Sporadic	Neg	Neg	Neg	Neg	Pos	Neg	Neg	Neg	Neg	Neg
A1	12	Fingernail swabs	0.2787	4	Mixture	1	24099.1	2	0.43	12	Pos	Neg	Neg	Neg	Neg	Neg	Pos	Neg	Neg	Neg	Neg	Neg
A1	18	Fingernail swabs	0.0515	15	Mixture	1	1276.4	2	0.29	12	Neg	Neg	Neg	Neg	Neg	Neg	Neg	Neg	Neg	Neg	Neg	Neg
A1	24	Fingernail swabs	0.0216	15	Mixture	1	123.942	2	0.6	12	Neg	Sporadic	Neg	Neg	Neg	Neg	Neg	Neg	Neg	Neg	Neg	Neg
A1	36	Fingernail swabs	0.0312	15	Mixture	1	521.673	2	0.073	12	Neg	Neg	Neg	Neg	Neg	Neg	Neg	Neg	Neg	Neg	Neg	Neg
A1	Non-intimate	Fingernail swabs	0.042	15	Single profile	0		1	1	12	Sporadic	Sporadic	Neg	Neg	Neg	Neg	Neg	Neg	Neg	Neg	Neg	Neg
A1	0	Penile swabs	8.0478	1:100-12	Mixture	1	1.77073e+06	2	6.5	4	Pos	Sporadic	Neg	Neg	Neg	Neg	Pos	Neg	Neg	Neg	Neg	Neg
A1	12	Penile swabs	1.0612	1:10-9	Mixture	1	57904.6	2	1.5	12	Pos	Neg	Pos	Neg	Neg	Neg	Neg	Neg	Neg	Neg	Neg	Neg
A1	18	Penile swabs	1.0186	1:10-10	Mixture	1	137374	2	1.4	12	Pos	Neg	Sporadic	Neg	Neg	Neg	Neg	Neg	Neg	Neg	Neg	Neg
A1	24	Penile swabs	0.2718	4	Mixture	1	6482.13	2	1.6	12	Sporadic	Neg	Neg	Neg	Neg	Neg	Neg	Neg	Neg	Neg	Neg	Neg
A1	36	Penile swabs	0.1082	9	Mixture	1	5389.62	2	2	12	Sporadic	Neg	Neg	Neg	Neg	Neg	Neg	Neg	Neg	Neg	Neg	Neg
A1	Non-intimate	Penile swabs	0.1233	8	Single profile	0		1	0.54	12	Neg	Sporadic	Neg	Neg	Neg	Neg	Neg	Neg	Neg	Neg	Neg	Neg
A1	0	Boxershorts	2.5198	1:10-4	Mixture	1	306512	2	1.1	12	Pos	Neg	Neg	Neg	Neg	Neg	Pos	Neg	Neg	Neg	Neg	Neg
A1	Non-intimate	Boxershorts	1.7393	1:10-6	Single profile	0		1	0.16	12	Neg	Sporadic	Neg	Neg	Sporadic	Neg	Neg	Neg	Neg	Neg	Neg	Neg
B1	0	Fingernail swabs	4.2892	1:50-12	Mixture	1	447087	2	3.3	8	Pos	Sporadic	Neg	Neg	Sporadic	Neg	Pos	Neg	Neg	Neg	Neg	Neg
B1	12	Fingernail swabs	0.1994	5	Mixture	1	16035.1	2	0.42	12	Pos	Sporadic	Neg	Neg	Neg	Neg	Pos	Neg	Neg	Neg	Neg	Neg
B1	18	Fingernail swabs	0.0219	15	Mixture	1	1868.8	2	0.39	12	Sporadic	Sporadic	Neg	Neg	Neg	Neg	Neg	Neg	Neg	Neg	Neg	Neg
B1	24	Fingernail swabs	0.2719	4	Mixture	1	3013.19	2	0.18	12	Neg	Neg	Neg	Neg	Neg	Neg	Neg	Neg	Neg	Neg	Neg	Neg
B1	36	Fingernail swabs	0.0345	15	Mixture	1	3899.46	2	0.15	12	Sporadic	Neg	Neg	Neg	Neg	Neg	Neg	Neg	Neg	Neg	Neg	Neg
B1	Non-intimate	Fingernail swabs	0.034	15	Mixture	1	226.823	2	0.051	12	Neg	Neg	Neg	Neg	Neg	Neg	Neg	Neg	Neg	Neg	Neg	Neg
B1	0	Penile swabs	1.4052	1:10-7	Mixture	1	341886	2	1.8	12	Pos	Sporadic	Neg	Neg	Sporadic	Neg	Pos	Neg	Neg	Neg	Neg	Neg
B1	12	Penile swabs	0.3871	3	Mixture	1	51610.3	2	0.45	12	Pos	Neg	Neg	Neg	Neg	Neg	Pos	Neg	Neg	Neg	Neg	Neg
B1	18	Penile swabs	0.0416	15	Mixture	1	2587.44	2	0.94	12	Pos	Sporadic	Neg	Neg	Neg	Neg	Neg	Neg	Neg	Neg	Neg	Neg
B1	24	Penile swabs	0.1702	6	Mixture	1	1683.52	2	0.33	12	Sporadic	Neg	Neg	Sporadic	Neg	Neg	Neg	Neg	Neg	Neg	Neg	Neg
B1	36	Penile swabs	0.0244	15	Mixture	1	1838.59	2	0.38	12	Sporadic	Neg	Neg	Neg	Neg	Neg	Neg	Neg	Neg	Neg	Neg	Neg
B1	Non-intimate	Penile swabs	0.0523	15	Mixture	0	104.99	3	0.2	12	Neg	Neg	Neg	Neg	Neg	Neg	Neg	Neg	Neg	Neg	Neg	Neg
B1	0	Boxershorts	0.4017	2	Mixture	1	75344.2	2	0.58	12	Pos	Sporadic	Sporadic	Sporadic	Neg	Neg	Pos	Neg	Neg	Neg	Neg	Neg
B1	Non-intimate	Boxershorts	0.0455	15	Mixture	0		2	0.15	12	Neg	Neg	Neg	Neg	Neg	Neg	Neg	Neg	Neg	Neg	Neg	Neg
C1	0	Fingernail swabs	1.6564	1:10-6	Mixture	1	64680	2	0.069	12	Pos	Sporadic	Neg	Sporadic	Neg	Neg	Neg	Neg	Neg	Neg	Neg	Neg
C1	12	Fingernail swabs	2.0965	1:10-5	Mixture	0	3617.23	2	0.23	12	Sporadic	Sporadic	Sporadic	Sporadic	Neg	Neg	Pos	Neg	Neg	Neg	Pos	Neg
C1	18	Fingernail swabs	0.1111	9	Mixture	1	625.358	2	0.2	12	Neg	Neg	Neg	Sporadic	Neg	Neg	Neg	Neg	Neg	Neg	Neg	Neg
C1	24	Fingernail swabs	2.4126	1:10-4	Single profile	0		1	0.36	12	Sporadic	Pos	Neg	Pos	Neg	Neg	Neg	Neg	Neg	Neg	Neg	Neg
C1	36	Fingernail swabs	0.3599	3	Single profile	0		1	0.11	12	Neg	Sporadic	Neg	Sporadic	Neg	Neg	Neg	Neg	Neg	Neg	Neg	Neg
C1	Non-intimate	Fingernail swabs	0.3784	3	Single profile	0		1	0.31	12	Neg	Sporadic	Neg	Neg	Neg	Neg	Neg	Neg	Neg	Neg	Neg	Neg
C1	0	Penile swabs	21.407	1:100-5	Single profile	1	3.65174e+06	1	0.7	12	Pos	Sporadic	Sporadic	Pos	Sporadic	Neg	Pos	Neg	Neg	Neg	Pos	Neg
C1	12	Penile swabs	7.7559	1:100-13	Mixture	1	2.40146e+06	3	1.8	12	Pos	Neg	Pos	Neg	Neg	Neg	Pos	Pos	Neg	Neg	Neg	Neg
C1	18	Penile swabs	1.9853	1:10-5	Mixture	1	138243	2	3.4	8	Pos	Neg	Sporadic	Neg	Neg	Neg	Pos	Neg	Neg	Neg	Neg	Pos
C1	24	Penile swabs	1.2291	1:10-8	Mixture	1	93203.5	2	0.89	12	Sporadic	Neg	Sporadic	Neg	Neg	Neg	Neg	Neg	Neg	Neg	Neg	Neg
C1	36	Penile swabs	2.1594	1:10-5	Mixture	1	381946	2	1	12	Pos	Sporadic	Sporadic	Neg	Neg	Neg	Neg	Neg	Neg	Neg	Neg	Neg
C1	Non-intimate	Penile swabs	0.0271	15	Mixture	1	1189.82	2	0.29	12	Neg	Neg	Neg	Neg	Neg	Neg	Neg	Neg	Neg	Neg	Neg	Neg
C1	0	Boxershorts	4.3474	1:50-12	Mixture	1	198760	2	0.76	12	Pos	Sporadic	Pos	Neg	Neg	Neg	Pos	Pos	Neg	Neg	Neg	Neg
C1	Non-intimate	Boxershorts	0.4593	2	Single profile	0		1	0.34	12	Sporadic	Sporadic	Neg	Sporadic	Neg	Neg	Neg	Pos	Neg	Neg	Neg	Pos
D1	0	Fingernail swabs	6.5221	1:100-15	Mixture	1	1.13893e+06	2	10	3	Pos	Neg	Neg	Sporadic	Neg	Neg	Pos	Neg	Neg	Neg	Neg	Neg
D1	12	Fingernail swabs	0.9366	1:10-11	Mixture	1	5272.49	2	2.9	10	Pos	Neg	Neg	Sporadic	Neg	Neg	Pos	Neg	Neg	Neg	Pos	Pos
D1	18	Fingernail swabs	1.438	1:10-7	Mixture	1	22956.7	2	0.88	12	Pos	Sporadic	Neg	Sporadic	Neg	Neg	Neg	Neg	Neg	Neg	Neg	Neg
D1	24	Fingernail swabs	1.0378	1:10-10	Mixture	1	14173.2	2	0.98	12	Pos	Neg	Neg	Neg	Neg	Neg	Neg	Neg	Neg	Neg	Neg	Neg
D1	36	Fingernail swabs	0.397	3	Mixture	1	9844.28	2	0.68	12	Pos	Neg	Neg	Neg	Neg	Neg	Neg	Neg	Neg	Neg	Neg	Neg
D1	Non-intimate	Fingernail swabs	6.3799	1:50-8	Single profile	0		1	0.65	12	Sporadic	Sporadic	Neg	Neg	Sporadic	Pos	Neg	Neg	Neg	Neg	Neg	Neg
D1	0	Penile swabs	1.707	1:10-6	Mixture	1	225046	2	1.8	12	Pos	Sporadic	Neg	Neg	Neg	Sporadic	Pos	Neg	Neg	Neg	Pos	Neg
D1	12	Penile swabs	2.6205	1:10-4	Mixture	1	607948	2	7.1	4	Pos	Sporadic	Neg	Neg	Neg	Neg	Pos	Neg	Neg	Neg	Neg	Neg
D1	18	Penile swabs	0.5447	2	Mixture	1	36045.1	2	1.2	12	Sporadic	Neg	Sporadic	Neg	Neg	Neg	Pos	Pos	Neg	Neg	Neg	Neg
D1	24	Penile swabs	1.406	1:10-7	Mixture	1	200077	2	2.5	12	Pos	Sporadic	Sporadic	Neg	Neg	Neg	Neg	Neg	Neg	Neg	Neg	Neg
D1	36	Penile swabs	0.5983	2	Mixture	1	40934.6	2	0.36	12	Pos	Sporadic	Pos	Sporadic	Neg	Neg	Neg	Neg	Neg	Neg	Neg	Neg
D1	Non-intimate	Penile swabs	0.0356	15	Mixture	0	102.515	3	0.35	12	Neg	Neg	Sporadic	Neg	Sporadic	Neg	Neg	Neg	Neg	Neg	Neg	Neg
D1	0	Boxershorts	8.3092	1:100-12	Mixture	1	1.76127e+06	2	4.9	6	Pos	Sporadic	Sporadic	Sporadic	Neg	Neg	Pos	Neg	Neg	Neg	Neg	Neg
D1	Non-intimate	Boxershorts	0.0526	15	Mixture	1	478.344	2	0.28	12	Sporadic	Neg	Sporadic	Sporadic	Neg	Neg	Neg	Neg	Neg	Neg	Neg	Neg
E1	0	Fingernail swabs	1.8023	1:10-6	Mixture	1	275580	2	0.93	12	Pos	Sporadic	Pos	Sporadic	Neg	Neg	Neg	Neg	Neg	Neg	Neg	Neg
E1	12	Fingernail swabs	0.1077	9	Mixture	1	4757.58	2	0.36	12	Sporadic	Sporadic	Sporadic	Neg	Neg	Neg	Neg	Neg	Neg	Neg	Neg	Neg
E1	18	Fingernail swabs	0.0809	12	Mixture	1	1675.58	2	0.079	12	Sporadic	Sporadic	Neg	Neg	Neg	Neg	Neg	Neg	Neg	Neg	Neg	Neg
E1	24	Fingernail swabs	0.3259	3	Mixture	1	954.769	2	0.54	12	Neg	Sporadic	Neg	Neg	Neg	Neg	Neg	Neg	Neg	Neg	Neg	Neg
E1	36	Fingernail swabs	0.0567	15	Mixture	1	483.343	3	0.25	12	Sporadic	Neg	Sporadic	Neg	Neg	Neg	Neg	Neg	Neg	Neg	Neg	Neg
E1	Non-intimate	Fingernail swabs	0.0136	15	Mixture	1	316.902	2	0.28	12	Neg	Neg	Neg	Neg	Neg	Neg	Neg	Neg	Neg	Neg	Neg	Neg
E1	0	Penile swabs	0.4258	2	Mixture	1	58579.7	2	0.51	12	Pos	Sporadic	Pos	Neg	Neg	Neg	Pos	Pos	Neg	Neg	Neg	Neg
E1	12	Penile swabs	1.0033	1:10-10	Mixture	1	112549	2	0.87	12	Pos	Sporadic	Sporadic	Neg	Neg	Neg	Neg	Neg	Neg	Neg	Neg	Neg
E1	18	Penile swabs	0.1789	6	Mixture	1	21797.2	2	1.6	12	Pos	Sporadic	Neg	Neg	Neg	Neg	Neg	Neg	Neg	Neg	Neg	Neg
E1	24	Penile swabs	0.1221	8	Mixture	1	15443.9	2	0.61	12	Sporadic	Sporadic	Neg	Neg	Neg	Neg	Neg	Neg	Neg	Neg	Neg	Neg
E1	36	Penile swabs	0.0779	13	Mixture	1	11755.8	2	0.95	12	Sporadic	Sporadic	Sporadic	Neg	Neg	Neg	Neg	Neg	Neg	Neg	Neg	Neg
E1	Non-intimate	Penile swabs	0.0116	15	Mixture	0	106.062	2	0.33	12	Neg	Sporadic	Neg	Neg	Neg	Neg	Neg	Neg	Neg	Neg	Neg	Neg
E1	0	Boxershorts	1.5457	1:10-6	Mixture	1	287603	2	1.4	12	Pos	Sporadic	Pos	Sporadic	Neg	Neg	Neg	Neg	Neg	Neg	Neg	Neg
E1	Non-intimate	Boxershorts	0.0075	15	Mixture	1	178.352	2	0.45	12	Sporadic	Sporadic	Sporadic	Sporadic	Neg	Neg	Neg	Neg	Neg	Neg	Neg	Neg
F1	0	Fingernail swabs	12.1247	1:100-8	Single profile	1	1.76382e+06	1	2.1	12	Pos	Sporadic	Sporadic	Neg	Neg	Neg	Neg	Neg	Neg	Neg	Neg	Neg
F1	12	Fingernail swabs	0.0237	15	Mixture	1	3315.78	2	0.25	12	Neg	Sporadic	Neg	Sporadic	Neg	Neg	Neg	Neg	Neg	Neg	Neg	Neg
F1	18	Fingernail swabs	0.0654	15	Mixture	1	2875.87	2	0.058	12	Neg	Sporadic	Neg	Neg	Neg	Neg	Neg	Neg	Neg	Neg	Neg	Neg
F1	24	Fingernail swabs	0.4822	2	Mixture	1	6224.58	2	2.2	12	Sporadic	Neg	Sporadic	Neg	Neg	Neg	Neg	Neg	Neg	Neg	Neg	Neg
F1	36	Fingernail swabs	0.0449	15	Mixture	1	1917.63	2	0.05	12	Neg	Neg	Neg	Neg	Neg	Neg	Neg	Neg	Neg	Neg	Neg	Neg
F1	Non-intimate	Fingernail swabs	0.0315	15	Mixture	0	263.62	3	0.042	12	Sporadic	Neg	Neg	Neg	Neg	Neg	Neg	Neg	Neg	Neg	Neg	Neg
F1	0	Penile swabs	180.854	1:100-1	Single profile	1	4.84756e+07	1	27.8	1	Pos	Sporadic	Neg	Pos	Neg	Neg	Neg	Neg	Neg	Neg	Neg	Neg
F1	12	Penile swabs	5.3722	1:50-9	Mixture	1	277042	2	2.6	12	Pos	Neg	Pos	Neg	Neg	Neg	Neg	Pos	Neg	Neg	Neg	Neg
F1	18	Penile swabs	1.1554	1:10-9	Mixture	1	50173.1	2	2.1	12	Neg	Neg	Pos	Neg	Neg	Neg	Neg	Pos	Neg	Neg	Neg	Neg
F1	24	Penile swabs	1.4597	1:10-7	Mixture	0	3012.06	2	7.5	4	Sporadic	Sporadic	Pos	Neg	Neg	Sporadic	Neg	Pos	Neg	Neg	Neg	Neg
F1	36	Penile swabs	0.7859	1:10-13	Mixture	1	14057.3	2	8.3	4	Sporadic	Neg	Pos	Neg	Neg	Neg	Neg	Pos	Neg	Neg	Neg	Pos
F1	Non-intimate	Penile swabs	0.1074	9	Mixture	0	39.4049	2	2.2	12	Sporadic	Neg	Pos	Neg	Neg	Neg	Neg	Neg	Neg	Neg	Neg	Neg
F1	0	Boxershorts	9.0649	1:100-11	Mixture	1	916069	2	2.1	12	Pos	Sporadic	Pos	Neg	Neg	Neg	Neg	Neg	Neg	Neg	Neg	Neg
F1	Non-intimate	Boxershorts	0.1889	5	Mixture	1	1302.99	2	0.19	12	Sporadic	Sporadic	Pos	Sporadic	Sporadic	Neg	Neg	Neg	Neg	Neg	Neg	Neg
G1	0	Fingernail swabs	1.7444	1:10-6	Mixture	1	257609	2	1.7	12	Pos	Neg	Neg	Neg	Neg	Neg	Neg	Neg	Neg	Neg	Neg	Neg
G1	12	Fingernail swabs	0.3507	3	Mixture	1	12688.1	3	0.86	12	Sporadic	Sporadic	Neg	Sporadic	Sporadic	Neg	Neg	Neg	Neg	Neg	Neg	Neg
G1	18	Fingernail swabs	0.3682	3	Mixture	1	20310.7	2	0.59	12	Pos	Sporadic	Sporadic	Neg	Neg	Neg	Neg	Neg	Neg	Neg	Neg	Neg
G1	24	Fingernail swabs	0.2778	4	Mixture	1	6091.65	2	0.47	12	Sporadic	Sporadic	Sporadic	Neg	Neg	Neg	Neg	Neg	Neg	Neg	Neg	Neg
G1	36	Fingernail swabs	0.3215	3	Mixture	1	6191.58	2	5.4	5	Sporadic	Sporadic	Neg	Neg	Neg	Neg	Pos	Neg	Neg	Neg	Neg	Neg
G1	Non-intimate	Fingernail swabs	0.2824	4	Mixture	1	1554.97	2	0.63	12	Sporadic	Neg	Sporadic	Neg	Neg	Neg	Neg	Neg	Neg	Neg	Neg	Neg
G1	0	Penile swabs	9.5298	1:100-10	Mixture	1	1.84337e+06	2	2.8	10	Pos	Pos	Neg	Sporadic	Neg	Neg	Neg	Neg	Neg	Neg	Neg	Neg
G1	12	Penile swabs	5.5535	1:50-9	Mixture	1	596868	2	6.5	4	Pos	Sporadic	Sporadic	Neg	Neg	Neg	Pos	Pos	Neg	Neg	Neg	Pos
G1	18	Penile swabs	10.018	1:100-10	Mixture	1	290842	2	3.1	9	Pos	Neg	Sporadic	Neg	Sporadic	Neg	Neg	Neg	Neg	Neg	Neg	Neg
G1	24	Penile swabs	1.1456	1:10-9	Mixture	1	50290.7	2	0.7	12	Sporadic	Sporadic	Sporadic	Neg	Neg	Neg	Neg	Neg	Neg	Neg	Neg	Neg
G1	36	Penile swabs	1.1958	1:10-8	Mixture	1	22373.2	2	1.7	12	Neg	Neg	Sporadic	Neg	Neg	Neg	Neg	Neg	Neg	Neg	Neg	Neg
G1	Non-intimate	Penile swabs	1.1583	1:10-9	Single profile	0		1	1.1	12	Sporadic	Sporadic	Sporadic	Sporadic	Neg	Pos	Neg	Neg	Neg	Neg	Neg	Neg
G1	0	Boxershorts	5.8182	1:50-9	Mixture	1	1.34734e+06	2	1.2	12	Pos	Sporadic	Pos	Sporadic	Sporadic	Neg	Neg	Neg	Neg	Neg	Neg	Neg
G1	Non-intimate	Boxershorts	0.2032	5	Mixture	1	525.801	3	0.24	12	Sporadic	Sporadic	Neg	Neg	Sporadic	Neg	Neg	Neg	Neg	Neg	Neg	Neg
H1	0	Fingernail swabs	0.8765	1:10-11	Mixture	1	92008.1	2	0.45	12	Pos	Sporadic	Pos	Neg	Neg	Neg	Neg	Neg	Neg	Neg	Neg	Neg
H1	12	Fingernail swabs	0.0155	15	Mixture	1	1362.63	2	0.069	12	Sporadic	Neg	Neg	Neg	Neg	Neg	Neg	Neg	Neg	Neg	Neg	Neg
H1	18	Fingernail swabs	0.1822	5	Mixture	1	14675.6	2	0.62	12	Sporadic	Neg	Neg	Neg	Neg	Neg	Neg	Neg	Neg	Neg	Neg	Neg
H1	24	Fingernail swabs	0.1567	6	Mixture	1	2861.91	2	0.52	12	Neg	Neg	Neg	Neg	Neg	Neg	Neg	Neg	Neg	Neg	Neg	Neg
H1	36	Fingernail swabs	0.1016	10	Mixture	1	5281.58	2	0.23	12	Sporadic	Sporadic	Neg	Sporadic	Sporadic	Neg	Neg	Neg	Neg	Neg	Neg	Neg
H1	Non-intimate	Fingernail swabs	0.0429	15	Mixture	1	308.424	2	0.019	12	Neg	Sporadic	Neg	Neg	Sporadic	Neg	Neg	Neg	Neg	Neg	Neg	Neg
H1	0	Penile swabs	4.2856	1:50-12	Mixture	1	959614	2	4.2	7	Pos	Neg	Pos	Neg	Neg	Neg	Neg	Pos	Neg	Neg	Neg	Neg
H1	12	Penile swabs	2.6554	1:10-4	Mixture	1	286235	2	1.1	12	Pos	Neg	Sporadic	Neg	Neg	Neg	Neg	Pos	Neg	Neg	Neg	Neg
H1	18	Penile swabs	1.7285	1:10-6	Mixture	1	75085.9	2	3.8	7	Pos	Neg	Pos	Neg	Neg	Neg	Pos	Pos	Neg	Neg	Neg	Neg
H1	24	Penile swabs	2.3637	1:10-4	Mixture	1	131238	3	6.4	4	Pos	Sporadic	Pos	Neg	Neg	Neg	Pos	Pos	Neg	Neg	Neg	Neg
H1	36	Penile swabs	0.5047	2	Mixture	1	20571.1	2	2.8	12	Pos	Sporadic	Neg	Neg	Neg	Neg	Pos	Pos	Neg	Neg	Neg	Neg
H1	Non-intimate	Penile swabs	0.0092	15	Mixture	1	396.296	2	0.22	12	Neg	Neg	Neg	Neg	Neg	Neg	Neg	Neg	Neg	Neg	Neg	Neg
H1	0	Boxershorts	6.0934	1:50-8	Mixture	1	254728	2	5.1	5	Pos	Pos	Pos	Sporadic	Neg	Neg	Pos	Pos	Neg	Neg	Neg	Neg
H1	Non-intimate	Boxershorts	0.0445	15	Mixture	1	969.404	2	0.1	12	Sporadic	Sporadic	Neg	Neg	Neg	Neg	Neg	Neg	Neg	Neg	Neg	Neg
I1	0	Fingernail swabs	5.8803	1:50-9	Single profile	1	644025	1	2.2	12	Pos	Sporadic	Sporadic	Neg	Neg	Neg	Pos	Neg	Neg	Neg	Neg	Neg
I1	12	Fingernail swabs	0.2147	5	Mixture	1	22276.6	2	0.5	12	Pos	Neg	Sporadic	Neg	Neg	Neg	Neg	Neg	Neg	Neg	Neg	Neg
I1	18	Fingernail swabs	0.0223	15	Mixture	1	1969.08	2	0.26	12	Sporadic	Neg	Neg	Neg	Neg	Neg	Neg	Neg	Neg	Neg	Neg	Neg
I1	24	Fingernail swabs	0.0464	15	Mixture	1	5601.61	3	0.29	12	Sporadic	Sporadic	Neg	Neg	Neg	Neg	Neg	Neg	Neg	Neg	Neg	Neg
I1	36	Fingernail swabs	0.0753	13	Mixture	1	2537.36	3	0.38	12	Pos	Sporadic	Sporadic	Neg	Neg	Neg	Neg	Neg	Neg	Neg	Neg	Neg
I1	Non-intimate	Fingernail swabs	0.0819	12	Mixture	1	2325.2	3	0.38	12	Sporadic	Sporadic	Neg	Neg	Neg	Neg	Neg	Neg	Neg	Neg	Neg	Neg
I1	0	Penile swabs	51.3247	1:100-2	Mixture	1	7.21615e+06	2	5.2	5	Pos	Sporadic	Pos	Neg	Neg	Sporadic	Pos	Pos	Neg	Neg	Neg	Neg
I1	12	Penile swabs	10.4666	1:100-10	Mixture	1	274161	2	5.7	5	Pos	Neg	Pos	Neg	Neg	Neg	Neg	Pos	Neg	Neg	Neg	Pos
I1	18	Penile swabs	1.6043	1:10-6	Single profile	0		1	19	2	Sporadic	Sporadic	Pos	Neg	Neg	Neg	Neg	Pos	Neg	Neg	Neg	Pos
I1	24	Penile swabs	0.8428	1:10-12	Mixture	1	2415.24	2	33.1	1	Sporadic	Neg	Pos	Sporadic	Neg	Neg	Neg	Pos	Neg	Neg	Neg	Neg
I1	36	Penile swabs	0.5638	2	Single profile	0		1	39.4	1	Neg	Neg	Neg	Neg	Neg	Neg	Neg	Neg	Neg	Neg	Neg	Pos
I1	Non-intimate	Penile swabs	0.0138	15	Mixture	0	119.94	2	62	0.5	Neg	Neg	Neg	Neg	Neg	Neg	Neg	Pos	Neg	Neg	Neg	Pos
I1	0	Boxershorts	16.349	1:100-6	Mixture	1	2.65439e+06	2	6.3	4	Pos	Sporadic	Pos	Neg	Neg	Neg	Pos	Pos	Neg	Neg	Neg	Neg
I1	Non-intimate	Boxershorts	0.0663	15	Mixture	1	2863.31	3	0.37	12	Sporadic	Sporadic	Neg	Neg	Neg	Neg	Neg	Neg	Neg	Neg	Neg	Neg
J1	0	Fingernail swabs	3.23	1:50-15	Mixture	1	555482	2	1.8	12	Pos	Sporadic	Sporadic	Neg	Neg	Neg	Neg	Neg	Neg	Neg	Neg	Neg
J1	12	Fingernail swabs	2.6558	1:10-4	Mixture	1	209802	2	1.7	12	Pos	Sporadic	Sporadic	Neg	Sporadic	Neg	Neg	Neg	Neg	Neg	Neg	Neg
J1	18	Fingernail swabs	0.1113	9	Mixture	1	3597.05	2	0.29	12	Sporadic	Neg	Neg	Neg	Neg	Neg	Neg	Neg	Neg	Neg	Neg	Neg
J1	24	Fingernail swabs	0.1198	8	Mixture	1	926.414	2	0.26	12	Sporadic	Sporadic	Neg	Neg	Neg	Neg	Neg	Neg	Neg	Neg	Neg	Neg
J1	36	Fingernail swabs	0.1309	8	Mixture	1	1164.09	2	0.38	12	Sporadic	Sporadic	Sporadic	Sporadic	Neg	Neg	Neg	Neg	Neg	Neg	Neg	Neg
J1	Non-intimate	Fingernail swabs	0.2709	4	Mixture	1	422.006	2	0.083	12	Neg	Sporadic	Neg	Neg	Neg	Neg	Neg	Neg	Neg	Neg	Neg	Neg
J1	0	Penile swabs	15.2247	1:100-7	Mixture	1	4.97569e+06	2	1.2	12	Pos	Sporadic	Sporadic	Neg	Sporadic	Neg	Pos	Neg	Neg	Neg	Neg	Neg
J1	12	Penile swabs	1.0665	1:10-9	Mixture	1	17851.3	2	1	12	Neg	Neg	Sporadic	Sporadic	Neg	Neg	Neg	Neg	Neg	Neg	Neg	Neg
J1	18	Penile swabs	0.8601	1:10-12	Mixture	1	42823.5	2	1.2	12	Pos	Sporadic	Sporadic	Neg	Neg	Neg	Neg	Neg	Neg	Neg	Neg	Neg
J1	24	Penile swabs	0.1056	9	Mixture	1	1636.15	2	0.18	12	Sporadic	Sporadic	Sporadic	Neg	Neg	Neg	Neg	Neg	Neg	Neg	Neg	Neg
J1	36	Penile swabs	0.236	4	Single profile	0		1	1.9	12	Sporadic	Neg	Sporadic	Neg	Neg	Neg	Neg	Neg	Neg	Neg	Neg	Neg
J1	Non-intimate	Penile swabs	0.2966	3	Mixture	1	1561.12	2	0.98	12	Neg	Neg	Neg	Neg	Neg	Neg	Neg	Pos	Neg	Neg	Neg	Neg
J1	0	Boxershorts	0.884	1:10-11	Mixture	1	37300.1	2	0.45	12	Sporadic	Sporadic	Sporadic	Neg	Neg	Neg	Neg	Neg	Neg	Neg	Neg	Neg
J1	Non-intimate	Boxershorts	0.1577	6	Mixture	1	1048.2	2	0.11	12	Sporadic	Sporadic	Pos	Sporadic	Neg	Neg	Neg	Neg	Neg	Neg	Neg	Neg
K1	0	Fingernail swabs	25.6091	1:100-4	Mixture	1	6.19778e+06	2	3.8	7	Pos	Pos	Pos	Pos	Neg	Neg	Pos	Neg	Neg	Neg	Neg	Neg
K1	24	Fingernail swabs	0.0259	15	Mixture	1	441.796	2	0.046	12	Sporadic	Neg	Neg	Sporadic	Neg	Neg	Neg	Neg	Neg	Neg	Neg	Neg
K1	Non-intimate	Fingernail swabs	0.0441	15	Mixture	0	0	3	0.041	12	Neg	Sporadic	Neg	Neg	Neg	Neg	Neg	Neg	Neg	Neg	Neg	Neg
K1	0	Penile swabs	17.8651	1:100-6	Mixture	1	4.76984e+06	2	7.4	4	Pos	Pos	Pos	Pos	Neg	Neg	Pos	Pos	Neg	Neg	Neg	Neg
K1	12	Penile swabs	5.7378	1:50-9	Mixture	1	194817	2	4.2	7	Pos	Sporadic	Pos	Neg	Sporadic	Sporadic	Neg	Pos	Neg	Neg	Neg	Neg
K1	18	Penile swabs	0.564	2	Mixture	1	18649.7	2	3.4	8	Sporadic	Neg	Pos	Neg	Neg	Neg	Neg	Pos	Neg	Neg	Neg	Pos
K1	24	Penile swabs	0.5415	2	Mixture	1	11063	2	0.32	12	Pos	Sporadic	Pos	Neg	Neg	Neg	Neg	Neg	Neg	Neg	Neg	Neg
K1	36	Penile swabs	0.3509	3	Mixture	1	5060.02	3	4.8	7	Neg	Neg	Pos	Neg	Neg	Neg	Neg	Pos	Neg	Neg	Neg	Pos
K1	Non-intimate	Penile swabs	0.0872	11	Mixture	1	182.962	3	0.18	12	Sporadic	Neg	Sporadic	Neg	Neg	Neg	Neg	Neg	Neg	Neg	Neg	Neg
K1	0	Boxershorts	1.5175	1:10-7	Mixture	1	212414	2	0.4	12	Sporadic	Pos	Pos	Neg	Neg	Neg	Neg	Neg	Neg	Neg	Neg	Neg
K1	Non-intimate	Boxershorts	0.0331	15	Mixture	1	387.08	2	0.28	12	Pos	Neg	Neg	Neg	Neg	Neg	Neg	Neg	Neg	Neg	Neg	Neg
L1	0	Fingernail swabs	1.7852	1:10-6	Mixture	1	129716	2	1.4	12	Pos	Sporadic	Neg	Neg	Neg	Neg	Neg	Neg	Neg	Neg	Neg	Neg
L1	12	Fingernail swabs	1.4123	1:10-7	Mixture	1	31918	2	0.71	12	Sporadic	Neg	Neg	Neg	Neg	Neg	Pos	Neg	Neg	Neg	Neg	Neg
L1	Non-intimate	Fingernail swabs	0.0101	15	Mixture	0	15.9685	3	0.18	12	Neg	Neg	Neg	Neg	Neg	Neg	Neg	Neg	Neg	Neg	Neg	Neg
L1	0	Penile swabs	52.8795	1:100-2	Mixture	1	1.31128e+07	3	46.1	1	Pos	Pos	Neg	Neg	Sporadic	Neg	Pos	Neg	Neg	Neg	Neg	Neg
L1	12	Penile swabs	0.2727	4	Mixture	1	17388.9	2	0.25	12	Pos	Neg	Sporadic	Neg	Neg	Neg	Pos	Neg	Neg	Neg	Neg	Neg
L1	Non-intimate	Penile swabs	0.0332	15	Single profile	0		1	0	12	Neg	Neg	Neg	Neg	Neg	Neg	Neg	Neg	Neg	Neg	Neg	Neg
L1	Non-intimate	Boxershorts	0.1837	5	Single profile	0		1	0.19	12	Sporadic	Neg	Neg	Neg	Neg	Neg	Neg	Neg	Neg	Neg	Neg	Neg
